# Supplementary material for: Dendritic Cells Actively Limit Interleukin-10 Production Under Inflammatory Conditions via DC-SCRIPT and Dual-Specificity Phosphatase 4
Source: Front Immunol. 2018 Jun 22;9:1420. doi: 10.3389/fimmu.2018.01420 (PMC6023963; doi:10.3389/fimmu.2018.01420)
Supplement: Table S1 — GREAT analysis, GO Biological Process. [file table_1.xlsx]

## Sheet: Table S2
# Term Name	Genomic region FDR q-val	Genomic region fold enrichment	Genomic region hits	Gene hits	Total genes
immune system process	4.43953e-31	2.06907	288	232	1789
immune response	8.09566e-29	2.48144	197	158	1110
positive regulation of immune system process	2.21648e-24	2.75275	145	110	608
cell activation	2.92815e-24	2.72451	146	105	566
regulation of immune system process	4.63471e-24	2.22108	203	159	1066
defense response	1.69579e-23	2.23702	196	157	1231
regulation of immune response	1.05429e-19	2.48418	140	111	698
regulation of response to stress	9.04002e-19	2.24194	161	119	824
regulation of defense response	2.91129e-18	2.88606	103	79	466
response to wounding	5.70475e-18	2.08151	179	142	1008
leukocyte activation	1.86743e-16	2.79945	98	66	352
innate immune response	1.02957e-15	2.33937	127	103	731
regulation of cytokine production	3.14306e-15	2.76157	93	65	437
cytokine-mediated signaling pathway	7.45282e-15	3.31174	70	54	321
regulation of cell activation	5.82774e-14	2.56228	97	68	379
response to biotic stimulus	8.4921e-14	2.40613	107	80	624
cellular response to cytokine stimulus	8.10083e-14	2.73773	86	67	435
response to other organism	2.60426e-13	2.41154	103	77	599
platelet activation	9.60609e-13	3.21619	63	44	214
response to cytokine stimulus	1.23839e-12	2.41373	98	78	525
positive regulation of lymphocyte activation	1.56219e-12	3.06838	66	44	213
regulation of lymphocyte activation	1.65162e-12	2.67697	81	53	307
positive regulation of cell activation	1.62121e-12	2.9115	71	49	241
blood coagulation	1.72405e-12	2.34148	102	80	501
hemostasis	2.27874e-12	2.32959	102	80	506
positive regulation of leukocyte activation	2.7903e-12	2.92744	69	47	231
regulation of leukocyte activation	2.90717e-12	2.51357	88	60	350
wound healing	3.49026e-12	2.1299	120	91	611
regulation of adaptive immune response	5.93527e-12	4.43364	40	23	112
cellular response to biotic stimulus	1.46744e-11	4.02951	43	29	115
lymphocyte activation	1.63168e-11	2.62443	77	51	288
interferon-gamma-mediated signaling pathway	3.31283e-11	6.33766	27	21	61
regulation of innate immune response	3.79721e-11	3.05283	59	43	239
positive regulation of immune response	6.41859e-11	2.44123	83	68	420
cellular response to interferon-gamma	1.32034e-10	4.91239	32	24	82
negative regulation of multicellular organismal process	1.36216e-10	2.33943	87	51	372
regulation of inflammatory response	1.84101e-10	3.06512	55	37	212
response to bacterium	2.33036e-10	2.54619	73	51	363
regulation of immune effector process	2.50936e-10	3.03689	55	37	251
response to molecule of bacterial origin	2.59108e-10	2.86112	60	43	219
regulation of body fluid levels	4.92177e-10	2.05374	108	86	603
inflammatory response	9.74026e-10	2.48042	72	49	386
immune response-activating signal transduction	9.892e-10	2.60515	66	55	287
positive regulation of T cell activation	1.04317e-09	3.10762	50	33	164
regulation of response to external stimulus	1.70965e-09	2.13468	94	66	439
regulation of leukocyte differentiation	2.38604e-09	2.87398	54	34	191
response to lipopolysaccharide	2.50573e-09	2.77155	57	40	208
response to interferon-gamma	2.52122e-09	4.19009	33	25	100
regulation of lymphocyte differentiation	2.8062e-09	3.61482	39	21	115
regulation of B cell activation	2.81253e-09	3.86028	36	21	87
regulation of T cell differentiation	3.49698e-09	3.92062	35	17	90
regulation of wound healing	4.66794e-09	3.78068	36	20	90
activation of immune response	4.94986e-09	2.44947	68	56	336
regulation of interferon-gamma-mediated signaling pathway	6.82104e-09	9.318	16	10	24
regulation of response to interferon-gamma	6.8946e-09	9.30252	16	10	25
regulation of T cell activation	8.88584e-09	2.63545	58	39	230
regulation of adaptive immune response based on somatic recombination of immune receptors built from immunoglobulin superfamily domains	8.82684e-09	4.06139	32	19	103
regulation of alpha-beta T cell activation	1.11781e-08	4.26126	30	14	60
regulation of protein serine/threonine kinase activity	1.12607e-08	2.14144	85	54	386
regulation of alpha-beta T cell differentiation	1.29828e-08	5.05214	25	9	42
regulation of leukocyte mediated immunity	1.47818e-08	3.96511	32	20	117
positive regulation of defense response	1.93331e-08	2.62658	56	43	235
negative regulation of immune response	2.16623e-08	4.72381	26	12	60
leukocyte differentiation	2.37664e-08	2.4014	65	42	241
regulation of cytokine secretion	2.67041e-08	4.08212	30	22	90
immune effector process	2.92687e-08	2.44814	62	50	388
positive regulation of leukocyte differentiation	3.4207e-08	3.32866	38	22	104
cellular response to molecule of bacterial origin	3.61469e-08	3.53673	35	25	103
regulation of interleukin-6 production	4.56598e-08	4.3754	27	17	77
positive regulation of T cell differentiation	5.57962e-08	4.33215	27	13	58
positive regulation of lymphocyte differentiation	8.34883e-08	3.98305	29	15	69
positive regulation of alpha-beta T cell differentiation	8.71665e-08	5.45683	21	8	30
negative regulation of cytokine production	1.4081e-07	3.27319	36	19	141
positive regulation of immune effector process	2.87491e-07	3.31326	34	24	115
cellular response to lipopolysaccharide	2.91942e-07	3.38476	33	23	98
type I interferon-mediated signaling pathway	2.91054e-07	6.44784	17	11	64
cellular response to type I interferon	2.91451e-07	6.4432	17	11	65
negative regulation of phosphorylation	3.25376e-07	2.30253	61	40	243
immune response-regulating signaling pathway	3.30515e-07	2.06286	77	67	395
positive regulation of alpha-beta T cell activation	3.30614e-07	4.39391	24	11	44
negative regulation of B cell activation	3.29277e-07	5.58915	19	9	27
response to type I interferon	3.29358e-07	6.36603	17	11	66
myeloid leukocyte activation	3.4992e-07	3.81425	28	18	77
negative regulation of protein kinase activity	4.16842e-07	2.6975	45	30	174
negative regulation of protein phosphorylation	4.92619e-07	2.33014	58	37	229
negative regulation of protein modification process	5.97287e-07	2.10307	71	47	364
negative regulation of transferase activity	6.63139e-07	2.55325	48	32	195
regulation of extrinsic apoptotic signaling pathway	7.20946e-07	3.39034	31	16	95
positive regulation of inflammatory response	8.71587e-07	3.74598	27	19	73
negative regulation of kinase activity	9.80326e-07	2.57857	46	31	184
regulation of blood coagulation	9.84317e-07	4.11489	24	15	65
regulation of MAP kinase activity	1.14811e-06	2.16311	64	38	261
immune response-activating cell surface receptor signaling pathway	1.21486e-06	2.6968	42	36	174
negative regulation of cell activation	1.70502e-06	2.98746	35	23	121
regulation of bone resorption	1.8481e-06	4.9505	19	10	31
platelet degranulation	2.28425e-06	3.66656	26	15	85
regulation of sequence-specific DNA binding transcription factor activity	2.33242e-06	2.02427	71	52	328
T cell activation	2.5582e-06	2.45926	47	36	181
positive regulation of cytokine production	2.67877e-06	2.42716	48	34	248
antigen receptor-mediated signaling pathway	2.69434e-06	3.04204	33	27	111
negative regulation of phosphate metabolic process	3.05316e-06	2.04553	68	47	293
regulation of protein secretion	3.0372e-06	2.90828	35	26	141
negative regulation of lymphocyte activation	3.58414e-06	3.20493	30	18	96
fibrinolysis	3.69021e-06	12.9995	9	4	18
negative regulation of leukocyte activation	4.07429e-06	2.98095	33	21	112
regulation of nitric oxide biosynthetic process	4.0866e-06	4.6734	19	13	42
negative regulation of extrinsic apoptotic signaling pathway via death domain receptors	4.53821e-06	12.6522	9	3	12
positive regulation of B cell activation	5.78024e-06	3.83694	23	15	56
regulation of lymphocyte mediated immunity	6.63351e-06	3.67391	24	16	94
response to osmotic stress	6.67376e-06	4.51506	19	13	52
positive regulation of cytokine secretion	7.13227e-06	4.09585	21	13	59
regulation of coagulation	7.0988e-06	3.65609	24	15	71
negative regulation of blood coagulation	1.19048e-05	6.52401	13	7	36
regulation of interleukin-2 production	1.1913e-05	3.95419	21	8	42
regulation of leukocyte proliferation	1.23247e-05	2.39259	44	30	158
regulation of type I interferon-mediated signaling pathway	1.36596e-05	6.43038	13	7	37
regulation of tissue remodeling	1.41411e-05	3.75347	22	13	52
antigen processing and presentation	1.41792e-05	2.85595	32	27	207
apoptotic signaling pathway	1.42646e-05	2.27436	48	40	283
leukocyte migration	1.60422e-05	2.36543	44	33	212
positive regulation of heterotypic cell-cell adhesion	1.778e-05	16.7425	7	3	4
positive regulation of protein serine/threonine kinase activity	1.97273e-05	2.09142	56	35	241
protein import into nucleus, translocation	2.03741e-05	6.80719	12	6	23
B cell activation	2.25255e-05	2.68639	34	18	115
negative regulation of immune system process	2.33012e-05	2.30129	45	31	195
regulation of apoptotic signaling pathway	2.34812e-05	2.41246	41	24	202
positive regulation of leukocyte migration	2.35619e-05	3.75918	21	15	68
regulation of mitochondrial depolarization	2.67359e-05	12.1244	8	4	10
lymphocyte differentiation	2.76538e-05	2.25936	46	28	169
regulation of icosanoid secretion	2.88757e-05	8.37841	10	4	15
leukocyte cell-cell adhesion	2.90493e-05	4.73618	16	9	42
homotypic cell-cell adhesion	3.21929e-05	4.69482	16	9	31
nucleotide-binding domain, leucine rich repeat containing receptor signaling pathway	3.38026e-05	4.4086	17	8	45
adaptive immune response	3.54124e-05	2.95789	28	18	127
positive regulation of response to external stimulus	4.6828e-05	2.33759	41	31	158
regulation of bone remodeling	6.01091e-05	3.81672	19	10	36
antigen processing and presentation of peptide antigen	6.10061e-05	2.80351	29	24	181
leukocyte activation involved in immune response	6.42993e-05	3.07992	25	17	88
positive regulation of MAP kinase activity	7.67885e-05	2.14436	47	27	192
regulation of interleukin-6 biosynthetic process	8.26131e-05	8.51855	9	5	16
positive regulation of leukocyte proliferation	8.64888e-05	2.59169	32	21	104
platelet-derived growth factor receptor signaling pathway	9.19565e-05	4.05532	17	12	30
positive regulation of mononuclear cell proliferation	9.8859e-05	2.62037	31	20	101
regulation of CD4-positive, alpha-beta T cell differentiation	0.000100399	4.83787	14	4	29
positive regulation of protein secretion	0.000100803	3.16828	23	15	90
regeneration	0.000103606	2.71742	29	17	92
regulation of extrinsic apoptotic signaling pathway via death domain receptors	0.000103345	6.30912	11	5	18
regulation of CD4-positive, alpha-beta T cell activation	0.000102918	4.50186	15	5	31
regulation of mononuclear cell proliferation	0.00011182	2.27053	40	29	153
exocytosis	0.000130614	2.09344	47	31	244
granulocyte chemotaxis	0.000150651	3.70156	18	12	46
response to metal ion	0.000164545	2.15669	43	31	227
negative regulation of coagulation	0.000164946	4.95659	13	7	40
positive regulation of histone modification	0.000175672	4.03927	16	9	43
regulation of response to cytokine stimulus	0.000201132	2.93631	24	18	94
positive regulation of cytokine biosynthetic process	0.000204602	3.78461	17	14	60
positive regulation of monocyte chemotaxis	0.000206658	10.9699	7	3	10
regulation of cytokine-mediated signaling pathway	0.000216787	3.00262	23	17	88
positive regulation of lymphocyte proliferation	0.000216204	2.55022	30	19	100
regulation of JUN kinase activity	0.000225735	2.9106	24	10	74
regulation of lymphocyte proliferation	0.000224536	2.22218	39	28	152
pattern recognition receptor signaling pathway	0.000237752	2.48889	31	24	137
organ regeneration	0.000237779	3.72771	17	9	42
antigen processing and presentation of exogenous antigen	0.000241252	2.75179	26	21	171
negative regulation of interleukin-6 production	0.000242261	7.2883	9	6	19
positive regulation of sequence-specific DNA binding transcription factor activity	0.000246526	2.13639	42	33	188
innate immune response-activating signal transduction	0.000263365	2.47276	31	24	140
B cell differentiation	0.00026599	2.8731	24	10	69
negative regulation of protein serine/threonine kinase activity	0.000286985	2.65754	27	16	98
positive regulation of JUN kinase activity	0.000294634	3.11611	21	9	60
positive regulation of T cell mediated immunity	0.000320291	4.99219	12	8	39
neutrophil chemotaxis	0.000338939	3.78832	16	10	36
activation of innate immune response	0.000341079	2.43256	31	24	147
regulation of stress-activated protein kinase signaling cascade	0.000348093	2.16982	39	23	161
positive regulation of angiogenesis	0.000348645	2.74481	25	18	92
positive regulation of adaptive immune response	0.000351084	3.77281	16	12	61
antigen processing and presentation of exogenous peptide antigen	0.000353959	2.7411	25	20	164
defense response to bacterium	0.000376762	2.79895	24	14	163
negative regulation of intracellular protein kinase cascade	0.000384705	2.23987	36	22	155
negative regulation of tumor necrosis factor production	0.000395315	4.85732	12	7	30
positive regulation of adaptive immune response based on somatic recombination of immune receptors built from immunoglobulin superfamily domains	0.000394746	3.93645	15	11	58
regulation of platelet activation	0.000393713	4.4851	13	10	26
negative regulation of lipopolysaccharide-mediated signaling pathway	0.000408658	7.87524	8	4	9
humoral immune response	0.00041087	2.93668	22	12	91
negative regulation of insulin receptor signaling pathway	0.000417204	4.45264	13	7	24
response to muramyl dipeptide	0.000451341	7.74328	8	4	10
regulation of cytokine biosynthetic process	0.000490639	2.74349	24	19	94
negative regulation of cellular response to insulin stimulus	0.000492976	4.37268	13	7	26
regulation of heterotypic cell-cell adhesion	0.000494102	7.62682	8	4	10
response to hydrogen peroxide	0.000513499	3.07527	20	13	85
positive regulation of leukocyte chemotaxis	0.000517921	3.45772	17	12	53
phagocytosis	0.000539051	2.44561	29	24	139
terpenoid biosynthetic process	0.000544252	9.10915	7	3	9
regulation of T cell mediated immunity	0.000562409	4.02609	14	10	51
regulation of peptidyl-tyrosine phosphorylation	0.000585297	2.08532	40	26	172
positive regulation of chromosome organization	0.000614492	3.40523	17	10	51
positive regulation of CD4-positive, alpha-beta T cell differentiation	0.00061745	5.57467	10	3	17
regulation of stress-activated MAPK cascade	0.000625442	2.12523	38	22	160
regulation of leukocyte migration	0.000647137	2.75748	23	17	92
regulation of B cell proliferation	0.000673843	3.11493	19	14	51
regulation of lipopolysaccharide-mediated signaling pathway	0.000706632	4.93921	11	7	17
regulation of JNK cascade	0.000708271	2.22055	34	18	139
positive regulation of CD4-positive, alpha-beta T cell activation	0.000716109	4.92843	11	4	19
positive regulation of interleukin-10 production	0.000756477	5.42266	10	3	16
regulation of response to biotic stimulus	0.000831511	2.95395	20	15	98
positive regulation of lymphocyte mediated immunity	0.000834607	3.6438	15	11	59
myeloid cell activation involved in immune response	0.000844786	4.42685	12	7	29
negative regulation of innate immune response	0.000902208	6.90059	8	3	15
macrophage activation	0.000989153	5.22189	10	7	21
purinergic receptor signaling pathway	0.00101566	6.76407	8	6	26
positive regulation of T cell mediated cytotoxicity	0.00101361	5.85091	9	7	26
positive regulation of interleukin-6 biosynthetic process	0.00102064	14.2287	5	3	7
homeostasis of number of cells	0.00107518	2.13735	35	26	162
polyketide metabolic process	0.00111583	10.098	6	3	9
regulation of membrane depolarization	0.00113142	4.64315	11	6	25
regulation of cell-cell adhesion	0.00116883	2.32454	29	19	80
negative regulation of bone resorption	0.00120401	5.70503	9	4	11
positive regulation of leukocyte mediated immunity	0.0012299	3.49993	15	11	61
regulation of necrotic cell death	0.00126144	7.80262	7	5	17
positive regulation of B cell proliferation	0.00129705	3.48049	15	10	35
neutrophil activation involved in immune response	0.00134472	9.69902	6	3	8
positive regulation of NF-kappaB transcription factor activity	0.00141248	2.47789	25	19	109
regulation of insulin receptor signaling pathway	0.0014165	3.8708	13	7	32
positive regulation of prostaglandin secretion	0.00140953	9.57662	6	3	9
positive regulation of histone phosphorylation	0.00141649	13.0854	5	3	5
regulation of leukocyte chemotaxis	0.00142553	3.01489	18	13	62
regulation of histone phosphorylation	0.00150993	9.43306	6	4	7
leukocyte chemotaxis	0.00154191	2.64023	22	15	89
response to mechanical stimulus	0.00155429	2.11524	34	25	143
JAK-STAT cascade	0.0015558	3.24593	16	11	49
positive regulation of interleukin-8 production	0.00157868	6.25452	8	3	20
production of molecular mediator involved in inflammatory response	0.00157981	6.25143	8	4	13
macrophage activation involved in immune response	0.00157881	9.31468	6	3	9
cellular ketone metabolic process	0.0015886	3.80543	13	6	55
positive regulation of innate immune response	0.00165525	2.13378	33	26	174
regulation of T-helper 2 cell differentiation	0.00165841	7.36373	7	3	9
positive regulation of chemokine production	0.00174087	4.36395	11	8	34
myeloid cell differentiation	0.00173926	2.09802	34	26	167
negative regulation of adaptive immune response	0.00174389	4.78722	10	5	20
regulation of homotypic cell-cell adhesion	0.00174376	4.0261	12	7	17
negative regulation of response to biotic stimulus	0.00174318	6.1274	8	4	19
T cell receptor signaling pathway	0.00177167	2.6757	21	18	83
lipopolysaccharide-mediated signaling pathway	0.0017772	4.34466	11	9	29
GTP metabolic process	0.00181718	2.06504	35	27	247
B cell receptor signaling pathway	0.00190699	3.71714	13	9	31
regulation of T cell mediated cytotoxicity	0.00195334	4.7061	10	8	31
tolerance induction	0.00223908	8.5922	6	3	8
regulation of tumor necrosis factor production	0.00228849	2.98326	17	12	74
positive regulation of B cell differentiation	0.00246197	8.42001	6	3	10
negative regulation of cell-matrix adhesion	0.0025754	3.82507	12	5	22
antigen processing and presentation of peptide antigen via MHC class I	0.00264927	3.20247	15	13	100
guanosine-containing compound metabolic process	0.00265561	2.01591	35	27	255
regulation of lipid transport	0.002664	2.9354	17	9	68
positive regulation of interleukin-6 production	0.00277474	3.54799	13	8	37
cytokine production	0.00289734	2.49657	22	16	98
myeloid dendritic cell differentiation	0.00295127	5.58488	8	4	15
regulation of prostaglandin secretion	0.00296296	8.0751	6	3	10
response to virus	0.00309387	2.07276	32	26	250
regulation of type 2 immune response	0.00311627	5.53061	8	4	23
acute-phase response	0.00326839	3.99199	11	6	40
regulation of cyclic-nucleotide phosphodiesterase activity	0.00329658	10.441	5	4	8
regulation of cellular response to insulin stimulus	0.00329724	3.47121	13	7	41
regulation of interleukin-8 production	0.00330898	3.98202	11	6	43
JAK-STAT cascade involved in growth hormone signaling pathway	0.00335567	3.97445	11	7	25
negative regulation of apoptotic signaling pathway	0.00336716	2.46268	22	12	95
regulation of mast cell degranulation	0.00338131	6.37305	7	3	16
dendritic cell differentiation	0.00337765	4.79728	9	5	26
T cell selection	0.00344457	3.26368	14	9	31
stress-activated MAPK cascade	0.0034971	2.14358	29	20	124
regulation of immunoglobulin mediated immune response	0.00351693	4.29884	10	6	36
platelet aggregation	0.00351195	5.39718	8	6	17
antigen processing and presentation of exogenous peptide antigen via MHC class I, TAP-dependent	0.00354628	3.65762	12	10	74
negative regulation of bone remodeling	0.003569	4.74579	9	4	13
regulation of B cell mediated immunity	0.00360449	4.27729	10	6	37
regulation of fatty acid transport	0.00373498	4.257	10	4	23
T cell costimulation	0.00375606	3.40877	13	13	61
regulation of immunoglobulin production	0.0037753	3.90069	11	7	37
regulation of multi-organism process	0.00379485	2.04047	32	24	229
positive regulation of histone methylation	0.00383973	5.30355	8	3	19
cell-matrix adhesion	0.00385437	2.49112	21	14	97
lymphocyte costimulation	0.00392587	3.38698	13	13	62
stress-activated protein kinase signaling cascade	0.00396878	2.12091	29	20	126
regulation of monocyte chemotaxis	0.00396187	5.2671	8	4	14
Fc-gamma receptor signaling pathway	0.0039849	2.71091	18	15	72
negative regulation of lipid storage	0.0040166	6.12795	7	6	16
response to reactive oxygen species	0.00403225	2.36286	23	16	129
glycolipid metabolic process	0.00413144	2.61617	19	14	98
platelet-derived growth factor receptor-beta signaling pathway	0.00413683	9.75229	5	3	6
negative regulation of MAPK cascade	0.00413001	2.22017	26	17	110
negative regulation of tissue remodeling	0.00418423	4.61027	9	4	15
negative regulation of T cell differentiation	0.00428049	4.15746	10	6	23
negative regulation of lymphocyte differentiation	0.00434904	3.54923	12	8	32
regulation of interleukin-10 production	0.00472791	3.76841	11	4	30
antigen processing and presentation of exogenous peptide antigen via MHC class I	0.00474473	3.50936	12	10	78
regulation of monooxygenase activity	0.00475582	2.98373	15	11	50
cell chemotaxis	0.00481667	2.23359	25	18	113
toll-like receptor signaling pathway	0.00486563	2.23175	25	21	123
positive regulation of vasculogenesis	0.00490949	5.87829	7	5	9
protein import into nucleus	0.00493729	2.27229	24	16	95
monocarboxylic acid biosynthetic process	0.00508147	2.11201	28	16	164
response to salt stress	0.00511113	5.01846	8	4	22
JNK cascade	0.00513261	2.3119	23	14	90
positive regulation of icosanoid secretion	0.00516506	7.04766	6	3	13
negative regulation of toll-like receptor signaling pathway	0.00522479	5.79633	7	4	19
NAD biosynthetic process	0.00533706	4.97547	8	3	16
regulation of interleukin-4 production	0.00540365	4.00399	10	4	21
regulation of cell killing	0.0054814	3.23716	13	11	50
regulation of calcidiol 1-monooxygenase activity	0.00547985	9.02253	5	3	7
interleukin-1 production	0.00553553	8.9911	5	3	11
regulation of platelet aggregation	0.0055711	4.92888	8	5	10
regulation of mast cell activation involved in immune response	0.00558934	4.92502	8	4	17
inactivation of MAPK activity	0.00576781	3.65343	11	6	26
regulation of histone modification	0.00578174	2.45593	20	13	86
growth hormone receptor signaling pathway	0.0061061	3.38741	12	8	28
negative regulation of nitric oxide biosynthetic process	0.00619437	6.7547	6	4	11
regulation of toll-like receptor signaling pathway	0.00620788	4.30678	9	6	34
phosphatidylinositol biosynthetic process	0.00621082	2.58514	18	16	90
phosphatidylinositol metabolic process	0.00625255	2.32095	22	20	129
regulation of reactive oxygen species metabolic process	0.00628193	2.88325	15	8	61
cellular response to growth hormone stimulus	0.00630931	3.36774	12	8	29
response to testosterone stimulus	0.00636186	6.70148	6	4	20
regulation of defense response to virus	0.0065119	3.16216	13	9	71
nuclear import	0.00667182	2.21214	24	16	98
regulation of toll-like receptor 4 signaling pathway	0.00681734	6.60214	6	3	13
response to ketone	0.00704276	2.4095	20	16	89
negative regulation of MAP kinase activity	0.00704448	2.55077	18	11	66
regulation of calcium-mediated signaling	0.00707645	3.54301	11	5	36
myeloid dendritic cell activation	0.00722329	4.69777	8	4	18
negative regulation of extrinsic apoptotic signaling pathway	0.00723715	2.72209	16	8	57
negative regulation of cytokine secretion	0.00740064	4.17435	9	7	27
mitochondrial transport	0.00745854	2.46034	19	13	131
regulation of smooth muscle cell proliferation	0.00759824	2.39025	20	13	68
response to purine-containing compound	0.00784177	2.2243	23	16	117
regulation of isotype switching	0.00822154	4.58775	8	4	21
lymphocyte homeostasis	0.00826003	3.06589	13	7	48
positive regulation of homeostatic process	0.00852139	2.50118	18	11	62
response to progesterone stimulus	0.00858386	4.07382	9	7	27
positive regulation of cell-cell adhesion	0.00860076	2.67112	16	9	35
glycoside metabolic process	0.00874662	7.95014	5	3	14
cellular response to thyroid hormone stimulus	0.00898069	6.19229	6	3	10
Fc-gamma receptor signaling pathway involved in phagocytosis	0.00910143	2.56339	17	14	71
Fc receptor mediated stimulatory signaling pathway	0.00916679	2.56132	17	14	72
regulation of acute inflammatory response	0.00916701	2.87951	14	9	60
embryo implantation	0.00925102	3.40778	11	7	36
positive regulation of fatty acid transport	0.00925567	6.14621	6	3	15
regulation of chemokine production	0.00936121	3.0158	13	10	54
nicotinamide nucleotide biosynthetic process	0.0096033	4.45633	8	3	19
regulation of chemokine biosynthetic process	0.00979355	6.06558	6	4	13
negative regulation of leukocyte differentiation	0.0098449	2.46189	18	14	68
regulation of leukocyte mediated cytotoxicity	0.0100572	3.15706	12	10	47
regulation of receptor biosynthetic process	0.0103863	5.9853	6	4	18
regulation of chromatin organization	0.0103833	2.31823	20	13	95
membrane lipid metabolic process	0.0107304	2.05013	26	18	161
defense response to virus	0.0107215	2.43943	18	15	148
protein targeting to mitochondrion	0.0107405	3.12695	12	8	55
positive regulation of cell migration involved in sprouting angiogenesis	0.0108005	7.50113	5	3	6
regulation of leukocyte degranulation	0.0114275	4.92851	7	3	21
ceramide biosynthetic process	0.0116718	3.54225	10	5	30
negative regulation of T cell activation	0.0118235	2.57586	16	11	69
positive regulation of nitric oxide biosynthetic process	0.011856	3.28445	11	8	30
regulation of myeloid leukocyte mediated immunity	0.0121664	4.86443	7	3	22
regulation of production of molecular mediator of immune response	0.012519	2.65645	15	11	71
regulation of lipid kinase activity	0.0127446	2.89576	13	10	39
positive regulation of cell killing	0.0127539	3.24814	11	9	42
negative regulation of immune effector process	0.0128378	2.75893	14	9	61
regulation of cell shape	0.0130624	2.16675	22	18	110
negative regulation of ossification	0.0133662	3.22592	11	5	30
defense response to Gram-negative bacterium	0.0133697	4.76821	7	4	22
positive regulation of cyclic-nucleotide phosphodiesterase activity	0.0134816	9.84652	4	3	5
cellular response to mechanical stimulus	0.0135121	2.73983	14	11	56
regulation of endothelial cell apoptotic process	0.0136978	3.44957	10	3	22
response to calcium ion	0.0138757	2.15348	22	16	93
regulation of vitamin D biosynthetic process	0.0138715	7.00317	5	3	9
transforming growth factor beta receptor signaling pathway	0.0143242	2.03101	25	17	126
B cell homeostasis	0.0143161	3.72196	9	5	20
positive regulation of membrane protein ectodomain proteolysis	0.0142951	5.5349	6	4	13
isoprenoid biosynthetic process	0.0142954	4.12333	8	4	23
adaptive immune response based on somatic recombination of immune receptors built from immunoglobulin superfamily domains	0.0145115	2.35836	18	14	111
regulation of B cell differentiation	0.0147552	3.6999	9	6	20
regulation of interleukin-1 beta production	0.0152639	3.38278	10	5	36
histone H4 deacetylation	0.01546	4.61009	7	4	15
negative regulation of cholesterol storage	0.0154931	9.36574	4	3	6
angiogenesis involved in wound healing	0.0157422	6.75075	5	4	10
negative regulation of macrophage derived foam cell differentiation	0.01582	6.73857	5	4	13
establishment of protein localization to mitochondrion	0.0158136	2.954	12	8	57
cellular response to osmotic stress	0.015791	6.73678	5	4	14
regulation of organic acid transport	0.0158056	2.80375	13	6	40
positive regulation of chemotaxis	0.0157872	2.12347	22	17	79
cellular response to metal ion	0.0158177	2.48201	16	12	83
Rap protein signal transduction	0.0158588	4.03475	8	6	10
leukocyte proliferation	0.0161504	2.32854	18	13	62
C-terminal protein lipidation	0.016224	5.35714	6	5	25
Notch signaling involved in heart development	0.0162356	5.35326	6	3	8
positive regulation of behavior	0.0162629	2.03889	24	19	91
negative regulation of smooth muscle cell proliferation	0.0165455	3.3319	10	5	25
response to zinc ion	0.0165875	3.99661	8	4	36
regulation of interleukin-1 production	0.0166527	3.1047	11	6	40
positive regulation of organic acid transport	0.0169387	3.97589	8	4	23
antigen processing and presentation of peptide or polysaccharide antigen via MHC class II	0.0169494	2.45769	16	12	97
regulation of cell-matrix adhesion	0.0173102	2.14579	21	12	67
positive regulation of apoptotic signaling pathway	0.0173282	2.64248	14	8	61
positive regulation of extrinsic apoptotic signaling pathway	0.0177341	3.2902	10	5	29
regulation of cell adhesion mediated by integrin	0.0179631	2.7501	13	6	41
protein localization to mitochondrion	0.0181234	2.88938	12	8	58
ceramide metabolic process	0.0185672	2.73707	13	8	61
positive regulation of necrotic cell death	0.018815	8.71881	4	3	9
positive regulation of protein dephosphorylation	0.0187917	5.15306	6	5	15
negative regulation of defense response	0.019698	2.21526	19	13	94
leukocyte homeostasis	0.0201537	2.49124	15	9	58
negative regulation of alpha-beta T cell differentiation	0.0201871	4.33242	7	3	11
regulation of mast cell activation	0.020396	3.47903	9	5	23
negative regulation of inflammatory response	0.0206248	2.2621	18	12	76
membrane lipid biosynthetic process	0.0209152	2.20148	19	12	94
positive regulation of dephosphorylation	0.0212473	5.00473	6	5	16
purinergic nucleotide receptor signaling pathway	0.0213139	6.16705	5	4	19
nucleotide-binding oligomerization domain containing signaling pathway	0.0212988	3.45181	9	4	28
neuron projection regeneration	0.0213358	3.79764	8	6	21
response to growth hormone stimulus	0.0213514	2.81782	12	8	34
response to thyroid hormone stimulus	0.021466	4.98491	6	3	13
response to organophosphorus	0.021514	2.14258	20	14	104
hippocampus development	0.0216727	2.31158	17	6	54
cell-substrate junction assembly	0.0218484	3.17355	10	6	36
fatty acid biosynthetic process	0.0218365	2.1892	19	13	112
negative regulation of homeostatic process	0.0219173	2.96772	11	5	27
cellular response to inorganic substance	0.0220823	2.30559	17	13	89
positive regulation of leukocyte mediated cytotoxicity	0.0226594	3.15288	10	8	39
regulation of B cell apoptotic process	0.0226701	4.91469	6	3	15
positive regulation of monooxygenase activity	0.0230844	3.73555	8	5	20
positive regulation of proteolysis	0.0235435	2.36015	16	10	75
lymphocyte proliferation	0.0240176	2.35475	16	11	55
mononuclear cell proliferation	0.0254156	2.34095	16	11	57
regulation of vasculogenesis	0.0269916	4.07629	7	5	12
positive regulation of tissue remodeling	0.0271119	3.30947	9	5	23
positive regulation of chemokine biosynthetic process	0.0277234	5.74339	5	3	10
myeloid leukocyte differentiation	0.0278195	2.13536	19	14	82
glycosylceramide metabolic process	0.0283427	4.66953	6	3	13
regulation of NF-kappaB import into nucleus	0.0286662	3.03717	10	7	41
glycolipid biosynthetic process	0.0287856	2.69812	12	8	49
regulation of protein dephosphorylation	0.028857	4.64762	6	5	19
positive regulation of calcium-mediated signaling	0.028867	3.58078	8	3	24
toll-like receptor 4 signaling pathway	0.0292091	2.12227	19	17	98
positive regulation of reactive oxygen species metabolic process	0.0292067	3.02426	10	6	34
regulation of monocyte differentiation	0.0295366	5.62327	5	4	10
antigen processing and presentation of peptide antigen via MHC class II	0.0301649	2.36535	15	11	91
toll-like receptor TLR1:TLR2 signaling pathway	0.0302658	2.22288	17	15	72
toll-like receptor TLR6:TLR2 signaling pathway	0.0302658	2.22288	17	15	72
negative regulation of lipid catabolic process	0.030394	4.57972	6	3	18
pyridine-containing compound biosynthetic process	0.0303707	3.53901	8	3	22
positive regulation of bone resorption	0.0308024	3.94756	7	3	12
negative regulation of peptidyl-tyrosine phosphorylation	0.0317334	3.20772	9	4	32
detection of biotic stimulus	0.0326191	4.5003	6	6	21
antigen processing and presentation of exogenous peptide antigen via MHC class II	0.0326714	2.42485	14	10	89
membrane protein ectodomain proteolysis	0.0335121	4.47209	6	4	19
post-Golgi vesicle-mediated transport	0.0335018	2.41694	14	10	77
positive regulation of acute inflammatory response	0.0335184	3.47019	8	5	21
MyD88-dependent toll-like receptor signaling pathway	0.0335717	2.13791	18	17	83
response to manganese ion	0.0336288	7.1512	4	3	8
negative regulation of cell-substrate adhesion	0.033998	2.62599	12	5	37
regulation of anion transport	0.0340254	2.50838	13	6	55
actin filament bundle assembly	0.0340408	2.94058	10	5	35
cell aging	0.0342511	2.32335	15	9	65
toll-like receptor 2 signaling pathway	0.0346505	2.18465	17	15	74
response to ATP	0.0351041	3.83184	7	4	21
mast cell activation	0.0358738	3.81407	7	4	17
response to acid	0.0360491	2.02607	20	15	98
axon regeneration	0.036157	3.80517	7	5	15
alpha-beta T cell differentiation	0.036199	2.5993	12	8	36
leukocyte mediated immunity	0.0363965	2.17096	17	14	127
positive regulation of epidermis development	0.0373612	3.77813	7	5	21
positive regulation of syncytium formation by plasma membrane fusion	0.0376305	6.86945	4	3	7
lipid storage	0.0376564	4.33137	6	3	21
cytoplasmic pattern recognition receptor signaling pathway	0.037762	3.10004	9	4	34
negative regulation of protein secretion	0.0384253	2.87765	10	8	42
cell volume homeostasis	0.0391187	4.2911	6	4	16
negative regulation of alpha-beta T cell activation	0.0392624	3.35255	8	4	18
regulation of circadian rhythm	0.0393777	3.34957	8	6	34
positive regulation of monocyte differentiation	0.0407881	6.66778	4	3	5
reflex	0.0407782	2.84493	10	6	17
myeloid cell homeostasis	0.0414475	2.03322	19	16	89
regulation of protein complex disassembly	0.0414228	2.53986	12	10	69
response to fungus	0.0414178	3.67716	7	4	37
regulation of nitric-oxide synthase biosynthetic process	0.0419341	3.66794	7	6	16
negative regulation of intrinsic apoptotic signaling pathway	0.0424624	2.82126	10	7	46
regulation of cell migration involved in sprouting angiogenesis	0.0424833	4.18587	6	4	14
GPI anchor biosynthetic process	0.0426234	4.18201	6	5	32
positive regulation of JNK cascade	0.0429896	2.41657	13	10	54
negative regulation of leukocyte proliferation	0.0433667	2.32322	14	10	54
positive regulation of glial cell proliferation	0.0437405	6.48369	4	3	8
response to cold	0.0437273	3.00582	9	8	34
regulation of phagocytosis	0.0444127	2.79602	10	7	42
positive regulation of oxidoreductase activity	0.0446131	2.79328	10	7	34
negative regulation of Ras protein signal transduction	0.0454085	2.62809	11	6	35
regulation of alpha-beta T cell proliferation	0.0454139	3.24084	8	5	20
regulation of membrane protein ectodomain proteolysis	0.0457039	4.10228	6	4	17
positive regulation of T cell proliferation	0.0464195	2.15804	16	10	69
cellular response to macrophage colony-stimulating factor stimulus	0.0463902	4.89092	5	4	6
regulation of syncytium formation by plasma membrane fusion	0.0477147	6.28474	4	3	9
histone H3 deacetylation	0.048532	4.04261	6	3	16
NAD metabolic process	0.049221	3.19008	8	3	27
positive regulation of Cdc42 GTPase activity	0.0494412	6.20946	4	3	9
endothelium development	0.0496274	2.0833	17	12	56
