# Supplementary material for: Dendritic Cells Actively Limit Interleukin-10 Production Under Inflammatory Conditions via DC-SCRIPT and Dual-Specificity Phosphatase 4
Source: Front Immunol. 2018 Jun 22;9:1420. doi: 10.3389/fimmu.2018.01420 (PMC6023963; doi:10.3389/fimmu.2018.01420)
Supplement: Table S2 — GREAT analysis, GO Molecular Function. [file table_2.xlsx]

## Sheet: Table S3
# Term Name	Genomic region FDR q-val	Genomic region fold enrichment	Genomic region hits	Gene hits	Total genes
prenyltransferase activity	0.00366245	8.26302	8	4	16
protein transporter activity	0.00325753	3.4745	18	11	83
protease binding	0.00427575	3.70405	16	9	62
MHC class II receptor activity	0.00396676	17.6712	5	5	12
antigen binding	0.00363932	5.26809	11	10	56
complement binding	0.00744004	14.2996	5	4	9
MAP kinase tyrosine/serine/threonine phosphatase activity	0.00914805	5.61705	9	4	13
MAP kinase phosphatase activity	0.00959526	5.54215	9	4	14
non-membrane spanning protein tyrosine kinase activity	0.015447	3.41969	14	10	46
purinergic receptor activity	0.0165162	6.74214	7	5	24
protein transmembrane transporter activity	0.0231845	7.65326	6	3	15
opsonin binding	0.0304429	13.6888	4	4	7
macromolecule transmembrane transporter activity	0.0320272	7.01028	6	3	17
cytokine receptor activity	0.0335304	2.70204	17	15	83
thioesterase binding	0.0354077	5.62416	7	4	14
oxidoreductase activity, acting on NAD(P)H	0.0348099	2.89458	15	9	101
phosphotyrosine binding	0.0396526	5.43473	7	3	13
